# Supplementary material for: RNA-Seq Analysis of Testes from Mice Exposed to Neodymium Oxide
Source: Toxics. 2023 Nov 22;11(12):952. doi: 10.3390/toxics11120952 (PMC10748220; doi:10.3390/toxics11120952)
Supplement: Supplementary file 1 [file toxics-11-00952-s001.zip]

Archive with 1 entries (1 files):
- toxics-2692577-supplementary.pdf
